# Supplementary material for: Increased production of inosine and guanosine by means of metabolic engineering of the purine pathway in Ashbya gossypii
Source: Microb Cell Fact. 2015 Apr 17;14:58. doi: 10.1186/s12934-015-0234-4 (PMC4407346; doi:10.1186/s12934-015-0234-4)
Supplement: Additional file 1: Table S1. — Reaction carrying flux according to the genome scale metabolic model iRL766. Column A represents the reaction carrying flux when the production of biomass is maximized. Column E and I represents the reaction carrying flux when the production of inosine and guanosine are respectively maximized. [file 12934_2015_234_MOESM1_ESM.xls]

## Sheet: simulation iRL766
max biomass				max inosine				max guanosine
EXCHANGE REACTIONS:				EXCHANGE REACTIONS:				EXCHANGE REACTIONS:
GLCxtI (Uptake of alpha-D-glucose):	=> alpha-D-glucose[e]			GLCxtI (Uptake of alpha-D-glucose):	=> alpha-D-glucose[e]			GLCxtI (Uptake of alpha-D-glucose):	=> alpha-D-glucose[e]
NH3xtI (Uptake of NH3):	=> NH3[e]			NH3xtI (Uptake of NH3):	=> NH3[e]			NH3xtI (Uptake of NH3):	=> NH3[e]
O2xtI (Uptake of oxygen):	=> oxygen[e]			O2xtI (Uptake of oxygen):	=> oxygen[e]			O2xtI (Uptake of oxygen):	=> oxygen[e]
PIxtI (Uptake of phosphate):	=> phosphate[e]			CO2xtO (Excretion of CO2):	CO2[e] =>			CO2xtO (Excretion of CO2):	CO2[e] =>
SLFxtI (Uptake of sulfate):	=> sulfate[e]			INSxtO (Excretion of inosine):	inosine[e] =>			GSNxtO (Excretion of guanosine):	guanosine[e] =>
BMxtO (Excretion of biomass):	biomass[e] =>			PYRxtO (Excretion of pyruvate):	pyruvate[e] =>			PYRxtO (Excretion of pyruvate):	pyruvate[e] =>
CO2xtO (Excretion of CO2):	CO2[e] =>
acyl19 (myo-inositol[c] transport):	=> myo-inositol[c]
REACTIONS:				REACTIONS:				REACTIONS:
AAC1 (ADP,ATP carrier protein 1):	ADP[c] + phosphate[c] + ATP[m] => ATP[c] + ADP[m] + H(+)[m] + phosphate[m]			AAC1 (ADP,ATP carrier protein 1):	ADP[c] + phosphate[c] + ATP[m] => ATP[c] + ADP[m] + H(+)[m] + phosphate[m]			AAC1 (ADP,ATP carrier protein 1):	ADP[c] + phosphate[c] + ATP[m] => ATP[c] + ADP[m] + H(+)[m] + phosphate[m]
AAT1_2 (Aspartate aminotransferase, mitochondrial):	3-(4-hydroxyphenyl)pyruvate[c] + L-glutamate[c] <=> 2-oxoglutarate[c] + L-tyrosine[c]			AAT2_1 (Aspartate aminotransferase, cytoplasmic):	L-glutamate[c] + oxaloacetate[c] <=> 2-oxoglutarate[c] + L-aspartate[c]			AAT2_1 (Aspartate aminotransferase, cytoplasmic):	L-glutamate[c] + oxaloacetate[c] <=> 2-oxoglutarate[c] + L-aspartate[c]
AAT2_1 (Aspartate aminotransferase, cytoplasmic):	L-glutamate[c] + oxaloacetate[c] <=> 2-oxoglutarate[c] + L-aspartate[c]			ACO1 (Aconitate hydratase, mitochondrial):	citrate[m] <=> isocitrate[m]			ACO1 (Aconitate hydratase, mitochondrial):	citrate[m] <=> isocitrate[m]
ACC1 (Acetyl-CoA carboxylase):	ATP[c] + CO2[c] + acetyl-CoA[c] <=> ADP[c] + phosphate[c] + malonyl-CoA[c]			NDI1 (NADH-ubiquinone oxidoreductase, mitochondrial):	NADH[m] + ubiquinone-9[m] => NAD(+)[m] + ubiquinol[m]			NDI1 (NADH-ubiquinone oxidoreductase, mitochondrial):	NADH[m] + ubiquinone-9[m] => NAD(+)[m] + ubiquinol[m]
ACO1 (Aconitate hydratase, mitochondrial):	citrate[m] <=> isocitrate[m]			ADE1 (Phosphoribosylaminoimidazole-succinocarboxamide synthase):	ATP[c] + L-aspartate[c] + 1-(5-phospho-D-ribosyl)-5-amino-4-imidazolecarboxylate[c] <=> ADP[c] + phosphate[c] + (2S)-2-[5-amino-1-(5-phospho-beta-D-ribosyl)imidazole-4-carboxamido]succinic acid[c]			ADE1 (Phosphoribosylaminoimidazole-succinocarboxamide synthase):	ATP[c] + L-aspartate[c] + 1-(5-phospho-D-ribosyl)-5-amino-4-imidazolecarboxylate[c] <=> ADP[c] + phosphate[c] + (2S)-2-[5-amino-1-(5-phospho-beta-D-ribosyl)imidazole-4-carboxamido]succinic acid[c]
NDI1 (NADH-ubiquinone oxidoreductase, mitochondrial):	NADH[m] + ubiquinone-9[m] => NAD(+)[m] + ubiquinol[m]			ADE13_1 (Adenylosuccinate lyase):	(2S)-2-[5-amino-1-(5-phospho-beta-D-ribosyl)imidazole-4-carboxamido]succinic acid[c] <=> 5-amino-1-(5-phospho-D-ribosyl)imidazole-4-carboxamide[c] + fumarate[c]			ADE13_1 (Adenylosuccinate lyase):	(2S)-2-[5-amino-1-(5-phospho-beta-D-ribosyl)imidazole-4-carboxamido]succinic acid[c] <=> 5-amino-1-(5-phospho-D-ribosyl)imidazole-4-carboxamide[c] + fumarate[c]
ADE1 (Phosphoribosylaminoimidazole-succinocarboxamide synthase):	ATP[c] + L-aspartate[c] + 1-(5-phospho-D-ribosyl)-5-amino-4-imidazolecarboxylate[c] <=> ADP[c] + phosphate[c] + (2S)-2-[5-amino-1-(5-phospho-beta-D-ribosyl)imidazole-4-carboxamido]succinic acid[c]			ADE16_1 (Phosphoribosylaminoimidazolecarboxamide formyltransferase):	5-amino-1-(5-phospho-D-ribosyl)imidazole-4-carboxamide[c] + 10-formyltetrahydrofolate[c] <=> 5-formamido-1-(5-phospho-D-ribosyl)imidazole-4-carboxamide[c] + tetrahydrofolate[c]			ADE16_1 (Phosphoribosylaminoimidazolecarboxamide formyltransferase):	5-amino-1-(5-phospho-D-ribosyl)imidazole-4-carboxamide[c] + 10-formyltetrahydrofolate[c] <=> 5-formamido-1-(5-phospho-D-ribosyl)imidazole-4-carboxamide[c] + tetrahydrofolate[c]
ADE12 (Adenylosuccinate synthetase):	L-aspartate[c] + GTP[c] + IMP[c] => phosphate[c] + GDP[c] + N6-(1,2-dicarboxyethyl)-AMP[c]			ADE16_2 (IMP cyclohydrolase):	5-formamido-1-(5-phospho-D-ribosyl)imidazole-4-carboxamide[c] <=> IMP[c]			ADE16_2 (IMP cyclohydrolase):	5-formamido-1-(5-phospho-D-ribosyl)imidazole-4-carboxamide[c] <=> IMP[c]
ADE13_1 (Adenylosuccinate lyase):	(2S)-2-[5-amino-1-(5-phospho-beta-D-ribosyl)imidazole-4-carboxamido]succinic acid[c] <=> 5-amino-1-(5-phospho-D-ribosyl)imidazole-4-carboxamide[c] + fumarate[c]			ADE2 (Phosphoribosylaminoimidazole carboxylase):	1-(5-phospho-D-ribosyl)-5-amino-4-imidazolecarboxylate[c] <=> CO2[c] + 5-amino-1-(5-phospho-D-ribosyl)imidazole[c]			ADE2 (Phosphoribosylaminoimidazole carboxylase):	1-(5-phospho-D-ribosyl)-5-amino-4-imidazolecarboxylate[c] <=> CO2[c] + 5-amino-1-(5-phospho-D-ribosyl)imidazole[c]
ADE13_2 (Adenylosuccinate lyase):	N6-(1,2-dicarboxyethyl)-AMP[c] <=> AMP[c] + fumarate[c]			ADE3_3 (Methenyltetrahydrofolate cyclohydrolase):	5,10-methenyltetrahydrofolate[c] <=> 10-formyltetrahydrofolate[c]			ADE3_3 (Methenyltetrahydrofolate cyclohydrolase):	5,10-methenyltetrahydrofolate[c] <=> 10-formyltetrahydrofolate[c]
ADE16_1 (Phosphoribosylaminoimidazolecarboxamide formyltransferase):	5-amino-1-(5-phospho-D-ribosyl)imidazole-4-carboxamide[c] + 10-formyltetrahydrofolate[c] <=> 5-formamido-1-(5-phospho-D-ribosyl)imidazole-4-carboxamide[c] + tetrahydrofolate[c]			ADE4 (Amidophosphoribosyltransferase):	L-glutamine[c] + 5-phospho-alpha-D-ribose 1-diphosphate[c] => L-glutamate[c] + diphosphate[c] + 5-phospho-D-ribosylamine[c]			ADE4 (Amidophosphoribosyltransferase):	L-glutamine[c] + 5-phospho-alpha-D-ribose 1-diphosphate[c] => L-glutamate[c] + diphosphate[c] + 5-phospho-D-ribosylamine[c]
ADE16_2 (IMP cyclohydrolase):	5-formamido-1-(5-phospho-D-ribosyl)imidazole-4-carboxamide[c] <=> IMP[c]			ADE5_7_1 (Phosphoribosylamine--glycine ligase):	ATP[c] + 5-phospho-D-ribosylamine[c] + glycine[c] <=> ADP[c] + phosphate[c] + N(1)-(5-phospho-D-ribosyl)glycinamide[c]			ADE5_7_1 (Phosphoribosylamine--glycine ligase):	ATP[c] + 5-phospho-D-ribosylamine[c] + glycine[c] <=> ADP[c] + phosphate[c] + N(1)-(5-phospho-D-ribosyl)glycinamide[c]
ADE2 (Phosphoribosylaminoimidazole carboxylase):	1-(5-phospho-D-ribosyl)-5-amino-4-imidazolecarboxylate[c] <=> CO2[c] + 5-amino-1-(5-phospho-D-ribosyl)imidazole[c]			ADE5_7_2 (Phosphoribosylformylglycinamidine cyclo-ligase):	ATP[c] + 2-formamido-N(1)-(5-phospho-D-ribosyl)acetamidine[c] => ADP[c] + phosphate[c] + 5-amino-1-(5-phospho-D-ribosyl)imidazole[c]			ADE5_7_2 (Phosphoribosylformylglycinamidine cyclo-ligase):	ATP[c] + 2-formamido-N(1)-(5-phospho-D-ribosyl)acetamidine[c] => ADP[c] + phosphate[c] + 5-amino-1-(5-phospho-D-ribosyl)imidazole[c]
ADE3_1 (Methylenetetrahydrofolate dehydrogenase):	5,10-methylenetetrahydrofolate[c] + NADP(+)[c] <=> 5,10-methenyltetrahydrofolate[c] + NADPH[c]			ADE6 (Phosphoribosylformylglycinamidine synthase):	ATP[c] + L-glutamine[c] + N(2)-formyl-N(1)-(5-phospho-D-ribosyl)glycinamide[c] => ADP[c] + phosphate[c] + L-glutamate[c] + 2-formamido-N(1)-(5-phospho-D-ribosyl)acetamidine[c]			ADE6 (Phosphoribosylformylglycinamidine synthase):	ATP[c] + L-glutamine[c] + N(2)-formyl-N(1)-(5-phospho-D-ribosyl)glycinamide[c] => ADP[c] + phosphate[c] + L-glutamate[c] + 2-formamido-N(1)-(5-phospho-D-ribosyl)acetamidine[c]
ADE3_3 (Methenyltetrahydrofolate cyclohydrolase):	5,10-methenyltetrahydrofolate[c] <=> 10-formyltetrahydrofolate[c]			ADE8 (Phosphoribosylglycinamide formyltransferase):	10-formyltetrahydrofolate[c] + N(1)-(5-phospho-D-ribosyl)glycinamide[c] => tetrahydrofolate[c] + N(2)-formyl-N(1)-(5-phospho-D-ribosyl)glycinamide[c]			ADE8 (Phosphoribosylglycinamide formyltransferase):	10-formyltetrahydrofolate[c] + N(1)-(5-phospho-D-ribosyl)glycinamide[c] => tetrahydrofolate[c] + N(2)-formyl-N(1)-(5-phospho-D-ribosyl)glycinamide[c]
ADE4 (Amidophosphoribosyltransferase):	L-glutamine[c] + 5-phospho-alpha-D-ribose 1-diphosphate[c] => L-glutamate[c] + diphosphate[c] + 5-phospho-D-ribosylamine[c]			ADK1_1 (Adenylate kinase cytosolic):	ATP[c] + AMP[c] <=> 2 ADP[c]			ADK1_1 (Adenylate kinase cytosolic):	ATP[c] + AMP[c] <=> 2 ADP[c]
ADE5_7_1 (Phosphoribosylamine--glycine ligase):	ATP[c] + 5-phospho-D-ribosylamine[c] + glycine[c] <=> ADP[c] + phosphate[c] + N(1)-(5-phospho-D-ribosyl)glycinamide[c]			ATP1 (ATP synthase complex, mitochondrial):	ADP[m] + phosphate[m] => ATP[m] + 3 H(+)[m]			ATP1 (ATP synthase complex, mitochondrial):	ADP[m] + phosphate[m] => ATP[m] + 3 H(+)[m]
ADE5_7_2 (Phosphoribosylformylglycinamidine cyclo-ligase):	ATP[c] + 2-formamido-N(1)-(5-phospho-D-ribosyl)acetamidine[c] => ADP[c] + phosphate[c] + 5-amino-1-(5-phospho-D-ribosyl)imidazole[c]			TDH1 (Glyceraldehyde-3-phosphate dehydrogenase 1):	phosphate[c] + NAD(+)[c] + D-glyceraldehyde 3-phosphate[c] <=> NADH[c] + 3-phospho-D-glyceroyl phosphate[c]			TDH1 (Glyceraldehyde-3-phosphate dehydrogenase 1):	phosphate[c] + NAD(+)[c] + D-glyceraldehyde 3-phosphate[c] <=> NADH[c] + 3-phospho-D-glyceroyl phosphate[c]
ADE6 (Phosphoribosylformylglycinamidine synthase):	ATP[c] + L-glutamine[c] + N(2)-formyl-N(1)-(5-phospho-D-ribosyl)glycinamide[c] => ADP[c] + phosphate[c] + L-glutamate[c] + 2-formamido-N(1)-(5-phospho-D-ribosyl)acetamidine[c]			CIT1 (Citrate synthase, mitochondrial):	oxaloacetate[m] + acetyl-CoA[m] => citrate[m] + coenzyme A[m]			CIT1 (Citrate synthase, mitochondrial):	oxaloacetate[m] + acetyl-CoA[m] => citrate[m] + coenzyme A[m]
ADE8 (Phosphoribosylglycinamide formyltransferase):	10-formyltetrahydrofolate[c] + N(1)-(5-phospho-D-ribosyl)glycinamide[c] => tetrahydrofolate[c] + N(2)-formyl-N(1)-(5-phospho-D-ribosyl)glycinamide[c]			FUM1_1 (Fumarate hydratase, mitochondrial):	fumarate[m] <=> malate[m]			FUM1_1 (Fumarate hydratase, mitochondrial):	fumarate[m] <=> malate[m]
ADK1_1 (Adenylate kinase cytosolic):	ATP[c] + AMP[c] <=> 2 ADP[c]			FUM1_2 (Fumarate hydratase, mitochondrial):	fumarate[c] <=> malate[c]			FUM1_2 (Fumarate hydratase, mitochondrial):	fumarate[c] <=> malate[c]
AGC1_1 (Mitochondrial aspartate-glutamate transporter AGC1):	L-glutamate[c] <=> H(+)[m] + glutamate[m]			GAL2_1 (Galactose transporter):	alpha-D-glucose[e] => alpha-D-glucose[c]			FUN63 (Putative inosine-5'-monophosphate dehydrogenase IMD1):	IMP[c] + NAD(+)[c] => NADH[c] + xanthosine 5'-phosphate[c]
ALD6 (Magnesium-activated aldehyde dehydrogenase, cytosolic):	NADP(+)[c] + acetaldehyde[c] => acetate[c] + NADPH[c]			PFK1_1 (Phosphofructokinase 1):	ATP[c] + beta-D-fructofuranose 6-phosphate[c] => ADP[c] + beta-D-fructofuranose 1,6-bisphosphate[c]			GAL2_1 (Galactose transporter):	alpha-D-glucose[e] => alpha-D-glucose[c]
APA1_3 (ADP-sulfurylase):	ADP[c] + sulfate[c] <=> phosphate[c] + 5'-adenylyl sulfate[c]			GLN1 (Glutamine synthetase):	ATP[c] + L-glutamate[c] + NH3[c] => ADP[c] + phosphate[c] + L-glutamine[c]			PFK1_1 (Phosphofructokinase 1):	ATP[c] + beta-D-fructofuranose 6-phosphate[c] => ADP[c] + beta-D-fructofuranose 1,6-bisphosphate[c]
ARE2 (Sterol O-acyltransferase 2):	acyl CoAs[c] + ergosterol[c] => coenzyme A[c] + ergosterol ester[c]			GLT1 (Glutamate synthase [NADH]):	2-oxoglutarate[c] + L-glutamine[c] + NADH[c] => 2 L-glutamate[c] + NAD(+)[c]			GLN1 (Glutamine synthetase):	ATP[c] + L-glutamate[c] + NH3[c] => ADP[c] + phosphate[c] + L-glutamine[c]
ARG1 (Argininosuccinate synthase):	ATP[c] + L-aspartate[c] + L-citrulline[c] <=> AMP[c] + diphosphate[c] + N-(L-arginino)succinate[c]			GLK1_1 (Glucokinase GLK1):	ATP[c] + alpha-D-glucose[c] => ADP[c] + alpha-D-glucose 6-phosphate[c]			GLT1 (Glutamate synthase [NADH]):	2-oxoglutarate[c] + L-glutamine[c] + NADH[c] => 2 L-glutamate[c] + NAD(+)[c]
ARG3 (Ornithine carbamoyltransferase):	L-ornithine[c] + carbamoyl phosphate[c] => phosphate[c] + L-citrulline[c]			IDH1 (Isocitrate dehydrogenase [NAD] subunit 1, mitochondrial):	isocitrate[m] + NAD(+)[m] => 2-oxoglutarate[m] + NADH[m] + CO2[m]			GUA1 (GMP synthase [glutamine-hydrolyzing]):	ATP[c] + L-glutamine[c] + xanthosine 5'-phosphate[c] => L-glutamate[c] + AMP[c] + diphosphate[c] + GMP[c]
ARG4 (Argininosuccinate lyase):	N-(L-arginino)succinate[c] <=> fumarate[c] + L-arginine[c]			IPP1 (Inorganic pyrophosphatase):	diphosphate[c] => 2 phosphate[c]			GLK1_1 (Glucokinase GLK1):	ATP[c] + alpha-D-glucose[c] => ADP[c] + alpha-D-glucose 6-phosphate[c]
ARG5_1 (Acetylglutamate kinase):	ATP[m] + N-acetyl-L-glutamate[m] => ADP[m] + N-acetyl-L-gamma-glutamyl phosphate[m]			LSC2 (Succinyl-CoA ligase [ADP-forming] subunit beta, mitochondrial):	ATP[m] + coenzyme A[m] + succinate[m] <=> ADP[m] + phosphate[m] + succinyl-CoA[m]			IDH1 (Isocitrate dehydrogenase [NAD] subunit 1, mitochondrial):	isocitrate[m] + NAD(+)[m] => 2-oxoglutarate[m] + NADH[m] + CO2[m]
ARG5_2 (N-acetyl-gamma-glutamyl-phosphate reductase):	NADPH[m] + N-acetyl-L-gamma-glutamyl phosphate[m] => phosphate[m] + NADP(+)[m] + N-acetyl-L-glutamate 5-semialdehyde[m]			MDH1 (Malate dehydrogenase, mitochondrial):	NAD(+)[m] + malate[m] <=> oxaloacetate[m] + NADH[m]			IPP1 (Inorganic pyrophosphatase):	diphosphate[c] => 2 phosphate[c]
ARG8 (Acetylornithine aminotransferase, mitochondrial):	glutamate[m] + N-acetyl-L-glutamate 5-semialdehyde[m] => 2-oxoglutarate[m] + N2-acetyl-L-ornithine[m]			MDH2 (Malate dehydrogenase, cytoplasmic):	NAD(+)[c] + malate[c] <=> oxaloacetate[c] + NADH[c]			LSC2 (Succinyl-CoA ligase [ADP-forming] subunit beta, mitochondrial):	ATP[m] + coenzyme A[m] + succinate[m] <=> ADP[m] + phosphate[m] + succinyl-CoA[m]
ARO1_1 (3-dehydroquinate synthase):	2-dehydro-3-deoxy-D-arabino-heptonate 7-phosphate[c] => phosphate[c] + 3-dehydroquinate[c]			MEP1 (Ammonium transporter MEP1):	NH3[e] <=> NH3[c]			MDH1 (Malate dehydrogenase, mitochondrial):	NAD(+)[m] + malate[m] <=> oxaloacetate[m] + NADH[m]
ARO1_2 (3-dehydroquinate dehydratase):	3-dehydroquinate[c] => 3-dehydroshikimate[c]			MTD1 (Methylenetetrahydrofolate dehydrogenase [NAD+]):	5,10-methylenetetrahydrofolate[c] + NAD(+)[c] => 5,10-methenyltetrahydrofolate[c] + NADH[c]			MDH2 (Malate dehydrogenase, cytoplasmic):	NAD(+)[c] + malate[c] <=> oxaloacetate[c] + NADH[c]
ARO1_3 (Shikimate dehydrogenase):	NADPH[c] + 3-dehydroshikimate[c] => NADP(+)[c] + shikimate[c]			NDH1 (External NADH-ubiquinone oxidoreductase 1, mitochondrial):	ubiquinone-9[m] + NADH[c] => ubiquinol[m] + NAD(+)[c]			MEP1 (Ammonium transporter MEP1):	NH3[e] <=> NH3[c]
ARO1_4 (Shikimate kinase):	ATP[c] + shikimate[c] => ADP[c] + shikimate 3-phosphate[c]			CDC19 (Pyruvate kinase 1):	ADP[c] + phosphoenolpyruvate[c] <=> ATP[c] + pyruvate[c]			MTD1 (Methylenetetrahydrofolate dehydrogenase [NAD+]):	5,10-methylenetetrahydrofolate[c] + NAD(+)[c] => 5,10-methenyltetrahydrofolate[c] + NADH[c]
ARO1_5 (3-phosphoshikimate 1-carboxyvinyltransferase):	shikimate 3-phosphate[c] + phosphoenolpyruvate[c] => phosphate[c] + 5-O-(1-carboxyvinyl)-3-phosphoshikimate[c]			PGK1 (Phosphoglycerate kinase):	ADP[c] + 3-phospho-D-glyceroyl phosphate[c] <=> ATP[c] + 3-phospho-D-glycerate[c]			NDH1 (External NADH-ubiquinone oxidoreductase 1, mitochondrial):	ubiquinone-9[m] + NADH[c] => ubiquinol[m] + NAD(+)[c]
ARO2 (Chorismate synthase):	5-O-(1-carboxyvinyl)-3-phosphoshikimate[c] => phosphate[c] + chorismate[c]			FBA1 (Fructose-bisphosphate aldolase):	beta-D-fructofuranose 1,6-bisphosphate[c] <=> D-glyceraldehyde 3-phosphate[c] + glycerone phosphate[c]			CDC19 (Pyruvate kinase 1):	ADP[c] + phosphoenolpyruvate[c] <=> ATP[c] + pyruvate[c]
ARO3 (Phospho-2-keto-3-deoxyheptonate aldolase):	phosphoenolpyruvate[c] + D-erythrose 4-phosphate[c] => phosphate[c] + 2-dehydro-3-deoxy-D-arabino-heptonate 7-phosphate[c]			ENO1 (Enolase 1):	2-phospho-D-glycerate[c] <=> phosphoenolpyruvate[c]			PGK1 (Phosphoglycerate kinase):	ADP[c] + 3-phospho-D-glyceroyl phosphate[c] <=> ATP[c] + 3-phospho-D-glycerate[c]
ARO7 (Chorismate mutase):	chorismate[c] => prephenate[c]			TPI1 (Triosephosphate isomerase):	glycerone phosphate[c] <=> D-glyceraldehyde 3-phosphate[c]			FBA1 (Fructose-bisphosphate aldolase):	beta-D-fructofuranose 1,6-bisphosphate[c] <=> D-glyceraldehyde 3-phosphate[c] + glycerone phosphate[c]
ASN1 (Asparagine synthetase [glutamine-hydrolyzing] 1):	ATP[c] + L-aspartate[c] + L-glutamine[c] => L-glutamate[c] + AMP[c] + diphosphate[c] + L-asparagine[c]			PGI1_1 (Glucose-6-phosphate isomerase):	alpha-D-glucose 6-phosphate[c] <=> beta-D-fructofuranose 6-phosphate[c]			ENO1 (Enolase 1):	2-phospho-D-glycerate[c] <=> phosphoenolpyruvate[c]
ATP1 (ATP synthase complex, mitochondrial):	ADP[m] + phosphate[m] => ATP[m] + 3 H(+)[m]			PRS1 (Ribose-phosphate pyrophosphokinase 1):	ATP[c] + D-ribose 5-phosphate[c] <=> AMP[c] + 5-phospho-alpha-D-ribose 1-diphosphate[c]			TPI1 (Triosephosphate isomerase):	glycerone phosphate[c] <=> D-glyceraldehyde 3-phosphate[c]
AYR1 (NADPH-dependent 1-acyldihydroxyacetone phosphate reductase):	NADP(+)[c] + acylglycerone phosphates[c] => NADPH[c] + acyl-sn-glycerol 3-phosphates[c]			RIP1 (Cytochrome b-c1 complex subunit Rieske, mitochondrial):	1.5 H(+)[m] + ubiquinol[m] + 2 ferricytochrome c[m] => ubiquinone-9[m] + 2 ferrocytochrome c[m]			PGI1_1 (Glucose-6-phosphate isomerase):	alpha-D-glucose 6-phosphate[c] <=> beta-D-fructofuranose 6-phosphate[c]
BAT2_1 (Branched-chain-amino-acid aminotransferase, cytosolic):	L-glutamate[c] + (S)-3-Methyl-2-oxopentanoate[c] <=> 2-oxoglutarate[c] + L-isoleucine[c]			RKI1 (Ribose-5-phosphate isomerase):	D-ribulose 5-phosphate[c] <=> D-ribose 5-phosphate[c]			PRS1 (Ribose-phosphate pyrophosphokinase 1):	ATP[c] + D-ribose 5-phosphate[c] <=> AMP[c] + 5-phospho-alpha-D-ribose 1-diphosphate[c]
BAT2_2 (Branched-chain-amino-acid aminotransferase, cytosolic):	L-glutamate[c] + (R)-3-methyl-2-oxobutanoate[c] <=> 2-oxoglutarate[c] + L-valine[c]			RPE1 (Ribulose-phosphate 3-epimerase):	D-ribulose 5-phosphate[c] <=> D-xylulose 5-phosphate[c]			RIP1 (Cytochrome b-c1 complex subunit Rieske, mitochondrial):	1.5 H(+)[m] + ubiquinol[m] + 2 ferricytochrome c[m] => ubiquinone-9[m] + 2 ferrocytochrome c[m]
BAT2_3 (Branched-chain-amino-acid aminotransferase, cytosolic):	L-glutamate[c] + 4-methyl-2-oxopentanoate[c] <=> 2-oxoglutarate[c] + L-leucine[c]			SDH3_1 (Succinate dehydrogenase [ubiquinone] cytochrome b subunit, mitochondrial):	FAD[m] + succinate[m] <=> fumarate[m] + FADH2[m]			RKI1 (Ribose-5-phosphate isomerase):	D-ribulose 5-phosphate[c] <=> D-ribose 5-phosphate[c]
TDH1 (Glyceraldehyde-3-phosphate dehydrogenase 1):	phosphate[c] + NAD(+)[c] + D-glyceraldehyde 3-phosphate[c] <=> NADH[c] + 3-phospho-D-glyceroyl phosphate[c]			SDH3_2 (Succinate dehydrogenase [ubiquinone] cytochrome b subunit, mitochondrial):	ubiquinone-9[m] + FADH2[m] <=> ubiquinol[m] + FAD[m]			RPE1 (Ribulose-phosphate 3-epimerase):	D-ribulose 5-phosphate[c] <=> D-xylulose 5-phosphate[c]
CDC21 (Thymidylate synthase):	5,10-methylenetetrahydrofolate[c] + dUMP[c] => dTMP[c] + dihydrofolate[c]			SER1_1 (Phosphoserine aminotransferase):	L-glutamate[c] + 3-phosphonooxypyruvate[c] => 2-oxoglutarate[c] + O-phosphoserine[c]			SDH3_1 (Succinate dehydrogenase [ubiquinone] cytochrome b subunit, mitochondrial):	FAD[m] + succinate[m] <=> fumarate[m] + FADH2[m]
CDS1_2 (Phosphatidate cytidylyltransferase):	CTP[c] + phosphatidate[c] <=> diphosphate[c] + CDP-diacylglycerol[c]			SER2 (Phosphoserine phosphatase):	O-phosphoserine[c] => phosphate[c] + L-serine[c]			SDH3_2 (Succinate dehydrogenase [ubiquinone] cytochrome b subunit, mitochondrial):	ubiquinone-9[m] + FADH2[m] <=> ubiquinol[m] + FAD[m]
CHA1_1 (L-threonine dehydratase):	L-threonine[c] => NH3[c] + 2-oxobutanoate[c]			SER3 (D-3-phosphoglycerate dehydrogenase 1):	NAD(+)[c] + 3-phospho-D-glycerate[c] => NADH[c] + 3-phosphonooxypyruvate[c]			SER1_1 (Phosphoserine aminotransferase):	L-glutamate[c] + 3-phosphonooxypyruvate[c] => 2-oxoglutarate[c] + O-phosphoserine[c]
CHO1_1 (CDP-diacylglycerol--serine O-phosphatidyltransferase):	L-serine[c] + CDP-diacylglycerol[c] <=> CMP[c] + phosphatidylserine[c]			SHM2 (Serine hydroxymethyltransferase, cytosolic):	tetrahydrofolate[c] + L-serine[c] <=> 5,10-methylenetetrahydrofolate[c] + glycine[c]			SER2 (Phosphoserine phosphatase):	O-phosphoserine[c] => phosphate[c] + L-serine[c]
CHO2 (Phosphatidylethanolamine N-methyltransferase):	S-adenosyl-L-methionine[c] + phosphatidylethanolamines[c] => S-adenosyl-L-homocysteine[c] + phosphatidyl-N-methylethanolamine[c]			TAL1 (Transaldolase):	D-glyceraldehyde 3-phosphate[c] + sedoheptulose 7-phosphate[c] <=> D-erythrose 4-phosphate[c] + beta-D-fructofuranose 6-phosphate[c]			SER3 (D-3-phosphoglycerate dehydrogenase 1):	NAD(+)[c] + 3-phospho-D-glycerate[c] => NADH[c] + 3-phosphonooxypyruvate[c]
CIT1 (Citrate synthase, mitochondrial):	oxaloacetate[m] + acetyl-CoA[m] => citrate[m] + coenzyme A[m]			TKL1_1 (Transketolase 1):	D-ribose 5-phosphate[c] + D-xylulose 5-phosphate[c] <=> D-glyceraldehyde 3-phosphate[c] + sedoheptulose 7-phosphate[c]			SHM2 (Serine hydroxymethyltransferase, cytosolic):	tetrahydrofolate[c] + L-serine[c] <=> 5,10-methylenetetrahydrofolate[c] + glycine[c]
CPA2 (Carbamoyl-phosphate synthase arginine-specific large chain):	2 ATP[c] + L-glutamine[c] + CO2[c] => 2 ADP[c] + phosphate[c] + L-glutamate[c] + carbamoyl phosphate[c]			TKL1_2 (Transketolase 1):	D-erythrose 4-phosphate[c] + D-xylulose 5-phosphate[c] <=> D-glyceraldehyde 3-phosphate[c] + beta-D-fructofuranose 6-phosphate[c]			TAL1 (Transaldolase):	D-glyceraldehyde 3-phosphate[c] + sedoheptulose 7-phosphate[c] <=> D-erythrose 4-phosphate[c] + beta-D-fructofuranose 6-phosphate[c]
CTP1_1 (Tricarboxylate transport protein):	citrate[c] + malate[m] <=> citrate[m] + malate[c]			GPM1_2 (Phosphoglycerate mutase 1):	3-phospho-D-glycerate[c] <=> 2-phospho-D-glycerate[c]			TKL1_1 (Transketolase 1):	D-ribose 5-phosphate[c] + D-xylulose 5-phosphate[c] <=> D-glyceraldehyde 3-phosphate[c] + sedoheptulose 7-phosphate[c]
CYS4 (Cystathionine beta-synthase):	L-serine[c] + homocysteine[c] => L-cystathionine[c]			JEN1_2 (Carboxylic acid transporter protein homolog):	pyruvate[e] <=> pyruvate[c]			TKL1_2 (Transketolase 1):	D-erythrose 4-phosphate[c] + D-xylulose 5-phosphate[c] <=> D-glyceraldehyde 3-phosphate[c] + beta-D-fructofuranose 6-phosphate[c]
DCD1_1 (Deoxycytidylate deaminase):	dCMP[c] <=> NH3[c] + dUMP[c]			COX1 (Cytochrome c oxidase subunit 1):	6 H(+)[m] + oxygen[m] + 4 ferrocytochrome c[m] => 4 ferricytochrome c[m]			GPM1_2 (Phosphoglycerate mutase 1):	3-phospho-D-glycerate[c] <=> 2-phospho-D-glycerate[c]
DFR1_2 (Dihydrofolate reductase):	NADPH[c] + dihydrofolate[c] => tetrahydrofolate[c] + NADP(+)[c]			U109_ (Transport of O2, mitochondrial):	oxygen[c] <=> oxygen[m]			JEN1_2 (Carboxylic acid transporter protein homolog):	pyruvate[e] <=> pyruvate[c]
DGA1 (Diacylglycerol O-acyltransferase 1):	acyl CoAs[c] + diglycerides[c] => coenzyme A[c] + triglycerides[c]			U110_ (Transport of CO2, mitochondrial):	CO2[c] <=> CO2[m]			COX1 (Cytochrome c oxidase subunit 1):	6 H(+)[m] + oxygen[m] + 4 ferrocytochrome c[m] => 4 ferricytochrome c[m]
DPM1 (Dolichol-phosphate mannosyltransferase):	GDP-mannose[c] + dolichyl phosphate[c] => GDP[c] + dolichyl phosphate D-mannose[c]			U112_ (Transport of NH3, mitochondrial):	NH3[c] <=> NH3[m]			U109_ (Transport of O2, mitochondrial):	oxygen[c] <=> oxygen[m]
DPP1 (Diacylglycerol pyrophosphate phosphatase 1):	phosphatidate[c] => phosphate[c] + diglycerides[c]			U114_ (Transport of tetrahydrofolate, mitochondrial):	tetrahydrofolate[m] <=> tetrahydrofolate[c]			U110_ (Transport of CO2, mitochondrial):	CO2[c] <=> CO2[m]
ECM17 (Sulfite reductase [NADPH] subunit beta):	3 NADPH[c] + sulfite[c] <=> 3 NADP(+)[c] + H2S[c]			U115_ (Transport of 5,10-methylenetetrahydrofolate, mitochondrial):	5,10-methylenetetrahydrofolate[m] <=> 5,10-methylenetetrahydrofolate[c]			U112_ (Transport of NH3, mitochondrial):	NH3[c] <=> NH3[m]
ECM40_2 (Glutamate N-acetyltransferase):	glutamate[m] + N2-acetyl-L-ornithine[m] => N-acetyl-L-glutamate[m] + L-ornithine[m]			U117_ (Transport of glycine, mitochondrial):	glycine[m] <=> glycine[c]			U114_ (Transport of tetrahydrofolate, mitochondrial):	tetrahydrofolate[m] <=> tetrahydrofolate[c]
ELO2_3 (Elongation of fatty acids protein 2):	malonyl-CoA[c] + palmitoyl-CoA[c] => CO2[c] + coenzyme A[c] + 3-keto-C18-CoA[c]			U133_ (Transport of pyruvate, mitochondrial):	pyruvate[c] <=> H(+)[m] + pyruvate[m]			U115_ (Transport of 5,10-methylenetetrahydrofolate, mitochondrial):	5,10-methylenetetrahydrofolate[m] <=> 5,10-methylenetetrahydrofolate[c]
ERG1 (Squalene monooxygenase):	NADPH[c] + oxygen[c] + squalene[c] => NADP(+)[c] + (S)-2,3-epoxysqualene[c]			U214_ (ATP drain flux for constant maintanence requirements):	ATP[c] => ADP[c] + phosphate[c]			U117_ (Transport of glycine, mitochondrial):	glycine[m] <=> glycine[c]
ERG10 (Acetyl-CoA acetyltransferase):	2 acetyl-CoA[c] <=> coenzyme A[c] + acetoacetyl-CoA[c]			U227_ (Transport of oxygen, extracellular):	oxygen[e] <=> oxygen[c]			U133_ (Transport of pyruvate, mitochondrial):	pyruvate[c] <=> H(+)[m] + pyruvate[m]
ERG11 (Cytochrome P450 51):	3 NADPH[c] + 3 oxygen[c] + lanosterol[c] => 3 NADP(+)[c] + 4,4-dimethylcholesta-8,14,24-trienol[c]			U228_ (Transport of carbon dioxide, extracellular):	CO2[e] <=> CO2[c]			U214_ (ATP drain flux for constant maintanence requirements):	ATP[c] => ADP[c] + phosphate[c]
ERG12_2 (Mevalonate kinase):	CTP[c] + (R)-mevalonate[c] => (R)-5-phosphomevalonate[c] + CDP[c]			U32_ (5'-nucleotidase):	IMP[c] => phosphate[c] + inosine[c]			U227_ (Transport of oxygen, extracellular):	oxygen[e] <=> oxygen[c]
ERG2 (C-8 sterol isomerase):	fecosterol[c] => episterol[c]			GLCxtI (Uptake of alpha-D-glucose):	=> alpha-D-glucose[e]			U228_ (Transport of carbon dioxide, extracellular):	CO2[e] <=> CO2[c]
ERG20_1 (Dimethylallyltranstransferase):	dimethylallyl diphosphate[c] + isopentenyl diphosphate[c] => diphosphate[c] + geranyl diphosphate[c]			NH3xtI (Uptake of NH3):	=> NH3[e]			U31_ (5'-nucleotidase):	GMP[c] => phosphate[c] + guanosine[c]
ERG20_2 (Geranyltranstransferase):	isopentenyl diphosphate[c] + geranyl diphosphate[c] => diphosphate[c] + 2-trans,6-trans-farnesyl diphosphate[c]			O2xtI (Uptake of oxygen):	=> oxygen[e]			GLCxtI (Uptake of alpha-D-glucose):	=> alpha-D-glucose[e]
ERG24 (C-14 sterol reductase):	NADPH[c] + 4,4-dimethylcholesta-8,14,24-trienol[c] => NADP(+)[c] + 4,4-dimethylzymosterol[c]			CO2xtO (Excretion of CO2):	CO2[e] =>			GSNxtI (Uptake of guanosine):	guanosine[c] => guanosine[e]
ERG25_1 (C-4 methylsterol oxidase):	3 oxygen[c] + 4,4-dimethylzymosterol[c] => intermediate methylzymosterol I[c]			INSxtO (Excretion of inosine):	inosine[e] =>			NH3xtI (Uptake of NH3):	=> NH3[e]
ERG25_2 (C-4 methylsterol oxidase):	3 oxygen[c] + 4alpha-methylzymosterol[c] => intermediate zymosterol I[c]			KxtO (Excretion of potassium):	inosine[c] => inosine[e]			O2xtI (Uptake of oxygen):	=> oxygen[e]
ERG26_1 (Sterol-4-alpha-carboxylate 3-dehydrogenase, decarboxylating):	intermediate methylzymosterol I[c] => CO2[c] + intermediate methylzymosterol II[c]			PYRxtO (Excretion of pyruvate):	pyruvate[e] =>			CO2xtO (Excretion of CO2):	CO2[e] =>
ERG26_2 (Sterol-4-alpha-carboxylate 3-dehydrogenase, decarboxylating):	intermediate zymosterol I[c] => CO2[c] + intermediate zymosterol II[c]			PDA1_2 (pyruvate dehydrogenase):	NAD(+)[m] + coenzyme A[m] + pyruvate[m] => NADH[m] + CO2[m] + acetyl-CoA[m]			GSNxtO (Excretion of guanosine):	guanosine[e] =>
ERG27_1 (3-keto-steroid reductase):	NADPH[c] + intermediate methylzymosterol II[c] => NADP(+)[c] + 4alpha-methylzymosterol[c]			A48 ():	NAD(+)[m] + tetrahydrofolate[m] + glycine[m] <=> NADH[m] + CO2[m] + NH3[m] + 5,10-methylenetetrahydrofolate[m]			PYRxtO (Excretion of pyruvate):	pyruvate[e] =>
ERG27_2 (3-keto-steroid reductase):	NADPH[c] + intermediate zymosterol II[c] => NADP(+)[c] + zymosterol[c]			KGD1 (Alpha-ketoglutarate dehydrogenase):	2-oxoglutarate[m] + NAD(+)[m] + coenzyme A[m] => NADH[m] + CO2[m] + succinyl-CoA[m]			PDA1_2 (pyruvate dehydrogenase):	NAD(+)[m] + coenzyme A[m] + pyruvate[m] => NADH[m] + CO2[m] + acetyl-CoA[m]
ERG3 (C-5 sterol desaturase):	NADPH[c] + oxygen[c] + episterol[c] => NADP(+)[c] + 5,7,24(28)-ergostatrienol[c]							A48 ():	NAD(+)[m] + tetrahydrofolate[m] + glycine[m] <=> NADH[m] + CO2[m] + NH3[m] + 5,10-methylenetetrahydrofolate[m]
ERG4 (Delta(24(24(1)))-sterol reductase):	NADPH[c] + ergosta-5,7,22,24(28)-tetraen-3beta-ol[c] => NADP(+)[c] + ergosterol[c]							KGD1 (Alpha-ketoglutarate dehydrogenase):	2-oxoglutarate[m] + NAD(+)[m] + coenzyme A[m] => NADH[m] + CO2[m] + succinyl-CoA[m]
ERG5 (Cytochrome P450 61):	NADPH[c] + oxygen[c] + 5,7,24(28)-ergostatrienol[c] => NADP(+)[c] + ergosta-5,7,22,24(28)-tetraen-3beta-ol[c]
ERG6 (Sterol 24-C-methyltransferase):	S-adenosyl-L-methionine[c] + zymosterol[c] => S-adenosyl-L-homocysteine[c] + fecosterol[c]
ERG7 (Lanosterol synthase):	(S)-2,3-epoxysqualene[c] => lanosterol[c]
ERG8 (Phosphomevalonate kinase):	ATP[c] + (R)-5-phosphomevalonate[c] => ADP[c] + (R)-5-diphosphomevalonate[c]
ERG9_1 (Squalene synthetase):	2 2-trans,6-trans-farnesyl diphosphate[c] => diphosphate[c] + presqualene diphosphate[c]
ERG9_2 (Squalene synthetase):	NADPH[c] + presqualene diphosphate[c] => diphosphate[c] + NADP(+)[c] + squalene[c]
FAS1_1 ([Acyl-carrier-protein] malonyltransferase):	malonyl-CoA[c] + acyl-carrier protein[c] <=> coenzyme A[c] + malonyl-[acp][c]
FAS1_1_1 (3-hydroxyacyl-[acyl-carrier-protein] dehydrase):	(R)-3-hydroxybutanoyl-[acp][c] => trans-but-2-enoyl-[acp][c]
FAS1_1_2 (Enoyl-[acyl-carrier-protein] reductase [NADH]):	NADPH[c] + trans-but-2-enoyl-[acp][c] <=> NADP(+)[c] + butyryl-[acp][c]
FAS1_2_1 (3-hydroxyacyl-[acyl-carrier-protein] dehydrase):	(R)-3-hydroxyhexanoyl-[acp][c] => trans-hex-2-enoyl-[acp][c]
FAS1_2_2 (Enoyl-[acyl-carrier-protein] reductase [NADH]):	NADPH[c] + trans-hex-2-enoyl-[acp][c] <=> NADP(+)[c] + hexanoyl-[acp][c]
FAS1_3_1 (3-hydroxyacyl-[acyl-carrier-protein] dehydrase):	(R)-3-hydroxyoctanoyl-[acp][c] => trans-oct-2-enoyl-[acp][c]
FAS1_3_2 (Enoyl-[acyl-carrier-protein] reductase [NADH]):	NADPH[c] + trans-oct-2-enoyl-[acp][c] <=> NADP(+)[c] + octanoyl-[acp][c]
FAS1_4_1 (3-hydroxyacyl-[acyl-carrier-protein] dehydrase):	(R)-3-hydroxydecanoyl-[acp][c] => trans-dec-2-enoyl-[acp][c]
FAS1_4_2 (Enoyl-[acyl-carrier-protein] reductase [NADH]):	NADPH[c] + trans-dec-2-enoyl-[acp][c] <=> NADP(+)[c] + decanoyl-[acp][c]
FAS1_4_c ([Acyl-carrier-protein] acetyltransferase):	coenzyme A[c] + decanoyl-[acp][c] <=> acyl-carrier protein[c] + decanoyl-CoA[c]
FAS1_5_1 (3-hydroxyacyl-[acyl-carrier-protein] dehydrase):	(R)-3-hydroxydodecanoyl-[acp][c] => trans-dodec-2-enoyl-[acp][c]
FAS1_5_2 (Enoyl-[acyl-carrier-protein] reductase [NADH]):	NADPH[c] + trans-dodec-2-enoyl-[acp][c] <=> NADP(+)[c] + dodecanoyl-[acp][c]
FAS1_5_c ([Acyl-carrier-protein] acetyltransferase):	coenzyme A[c] + dodecanoyl-[acp][c] <=> lauroyl-CoA[c] + acyl-carrier protein[c]
FAS1_6_1 (3-hydroxyacyl-[acyl-carrier-protein] dehydrase):	(R)-3-hydroxytetradecanoyl-[acp][c] => trans-tetradec-2-enoyl-[acp][c]
FAS1_6_2 (Enoyl-[acyl-carrier-protein] reductase [NADH]):	NADPH[c] + trans-tetradec-2-enoyl-[acp][c] <=> NADP(+)[c] + tetradecanoyl-[acp][c]
FAS1_6_c ([Acyl-carrier-protein] acetyltransferase):	coenzyme A[c] + tetradecanoyl-[acp][c] <=> myristoyl-CoA[c] + acyl-carrier protein[c]
FAS1_7_1 (3-hydroxyacyl-[acyl-carrier-protein] dehydrase):	(R)-3-hydroxypalmitoyl-[acp][c] => trans-hexadec-2-enoyl-[acp][c]
FAS1_7_2 (Enoyl-[acyl-carrier-protein] reductase [NADH]):	NADPH[c] + trans-hexadec-2-enoyl-[acp][c] <=> NADP(+)[c] + hexadecanoyl-[acp][c]
FAS1_7_c ([Acyl-carrier-protein] acetyltransferase):	coenzyme A[c] + hexadecanoyl-[acp][c] <=> palmitoyl-CoA[c] + acyl-carrier protein[c]
FAS1_s ([Acyl-carrier-protein] acetyltransferase):	acetyl-CoA[c] + acyl-carrier protein[c] <=> coenzyme A[c] + acetyl-[acp][c]
FAS2_1_1 (3-oxoacyl-[acyl-carrier-protein] synthase):	malonyl-[acp][c] + acetyl-[acp][c] => CO2[c] + acyl-carrier protein[c] + acetoacetyl-[acp][c]
FAS2_1_2 (3-oxoacyl-[acyl-carrier-protein] reductase):	NADPH[c] + acetoacetyl-[acp][c] <=> NADP(+)[c] + (R)-3-hydroxybutanoyl-[acp][c]
FAS2_2_1 (3-oxoacyl-[acyl-carrier-protein] synthase):	malonyl-[acp][c] + butyryl-[acp][c] => CO2[c] + acyl-carrier protein[c] + 3-oxohexanoyl-[acp][c]
FAS2_2_2 (3-oxoacyl-[acyl-carrier-protein] reductase):	NADPH[c] + 3-oxohexanoyl-[acp][c] <=> NADP(+)[c] + (R)-3-hydroxyhexanoyl-[acp][c]
FAS2_3_1 (3-oxoacyl-[acyl-carrier-protein] synthase):	malonyl-[acp][c] + hexanoyl-[acp][c] => CO2[c] + acyl-carrier protein[c] + 3-oxooctanoyl-[acp][c]
FAS2_3_2 (3-oxoacyl-[acyl-carrier-protein] reductase):	NADPH[c] + 3-oxooctanoyl-[acp][c] <=> NADP(+)[c] + (R)-3-hydroxyoctanoyl-[acp][c]
FAS2_4_1 (3-oxoacyl-[acyl-carrier-protein] synthase):	malonyl-[acp][c] + octanoyl-[acp][c] => CO2[c] + acyl-carrier protein[c] + 3-oxodecanoyl-[acp][c]
FAS2_4_2 (3-oxoacyl-[acyl-carrier-protein] reductase):	NADPH[c] + 3-oxodecanoyl-[acp][c] <=> NADP(+)[c] + (R)-3-hydroxydecanoyl-[acp][c]
FAS2_5_1 (3-oxoacyl-[acyl-carrier-protein] synthase):	malonyl-[acp][c] + decanoyl-[acp][c] => CO2[c] + acyl-carrier protein[c] + 3-oxododecanoyl-[acp][c]
FAS2_5_2 (3-oxoacyl-[acyl-carrier-protein] reductase):	NADPH[c] + 3-oxododecanoyl-[acp][c] <=> NADP(+)[c] + (R)-3-hydroxydodecanoyl-[acp][c]
FAS2_6_1 (3-oxoacyl-[acyl-carrier-protein] synthase):	malonyl-[acp][c] + dodecanoyl-[acp][c] => CO2[c] + acyl-carrier protein[c] + 3-oxotetradecanoyl-[acp][c]
FAS2_6_2 (3-oxoacyl-[acyl-carrier-protein] reductase):	NADPH[c] + 3-oxotetradecanoyl-[acp][c] <=> NADP(+)[c] + (R)-3-hydroxytetradecanoyl-[acp][c]
FAS2_7_1 (3-oxoacyl-[acyl-carrier-protein] synthase):	malonyl-[acp][c] + tetradecanoyl-[acp][c] => CO2[c] + acyl-carrier protein[c] + 3-oxohexadecanoyl-[acp][c]
FAS2_7_2 (3-oxoacyl-[acyl-carrier-protein] reductase):	NADPH[c] + 3-oxohexadecanoyl-[acp][c] <=> NADP(+)[c] + (R)-3-hydroxypalmitoyl-[acp][c]
FKS1 (1,3-beta-D-glucan-UDP glucosyltransferase):	UDP-glucose[c] => UDP[c] + 1,3-beta-D-glucan[c]
FUM1_1 (Fumarate hydratase, mitochondrial):	fumarate[m] <=> malate[m]
FUM1_2 (Fumarate hydratase, mitochondrial):	fumarate[c] <=> malate[c]
FUN63 (Putative inosine-5'-monophosphate dehydrogenase IMD1):	IMP[c] + NAD(+)[c] => NADH[c] + xanthosine 5'-phosphate[c]
GAL2_1 (Galactose transporter):	alpha-D-glucose[e] => alpha-D-glucose[c]
PFK1_1 (Phosphofructokinase 1):	ATP[c] + beta-D-fructofuranose 6-phosphate[c] => ADP[c] + beta-D-fructofuranose 1,6-bisphosphate[c]
GLN1 (Glutamine synthetase):	ATP[c] + L-glutamate[c] + NH3[c] => ADP[c] + phosphate[c] + L-glutamine[c]
GLT1 (Glutamate synthase [NADH]):	2-oxoglutarate[c] + L-glutamine[c] + NADH[c] => 2 L-glutamate[c] + NAD(+)[c]
GLY1 (Low specificity L-threonine aldolase):	glycine[c] + acetaldehyde[c] <=> L-threonine[c]
GND1 (6-phosphogluconate dehydrogenase, decarboxylating 1):	NADP(+)[c] + 6-phospho-D-gluconate[c] => CO2[c] + NADPH[c] + D-ribulose 5-phosphate[c]
GPT2_2 (Dihydroxyacetone phosphate acyltransferase 2):	acyl CoAs[c] + glycerone phosphate[c] => coenzyme A[c] + acylglycerone phosphates[c]
GSY1 (Glycogen [starch] synthase isoform 1):	UDP-glucose[c] => UDP[c] + glycogen[c]
GUA1 (GMP synthase [glutamine-hydrolyzing]):	ATP[c] + L-glutamine[c] + xanthosine 5'-phosphate[c] => L-glutamate[c] + AMP[c] + diphosphate[c] + GMP[c]
HIS1 (ATP phosphoribosyltransferase):	ATP[c] + 5-phospho-alpha-D-ribose 1-diphosphate[c] => diphosphate[c] + 1-(5-phospho-D-ribosyl)-ATP[c]
HIS2 (Histidinol-phosphatase):	L-histidinol phosphate[c] => phosphate[c] + L-histidinol[c]
HIS3 (Imidazoleglycerol-phosphate dehydratase):	D-erythro-1-(imidazol-4-yl)glycerol 3-phosphate[c] => 3-(imidazol-4-yl)-2-oxopropyl phosphate[c]
HIS4_1 (Phosphoribosyl-ATP pyrophosphohydrolase):	1-(5-phospho-D-ribosyl)-ATP[c] => diphosphate[c] + phosphoribosyl-AMP[c]
HIS4_2 (Phosphoribosyl-AMP cyclohydrolase):	phosphoribosyl-AMP[c] => 1-(5-phospho-D-ribosyl)-5-[(5-phospho-D-ribosylamino)methylideneamino]imidazole-4-carboxamide[c]
HIS4_3 (Histidinol dehydrogenase):	2 NAD(+)[c] + L-histidinol[c] => 2 NADH[c] + L-histidine[c]
HIS5 (Histidinol-phosphate aminotransferase):	L-glutamate[c] + 3-(imidazol-4-yl)-2-oxopropyl phosphate[c] => 2-oxoglutarate[c] + L-histidinol phosphate[c]
HIS6 (1-(5-phosphoribosyl)-5-[(5-phosphoribosylamino)methylideneamino] imidazole-4-carboxamide isomerase):	1-(5-phospho-D-ribosyl)-5-[(5-phospho-D-ribosylamino)methylideneamino]imidazole-4-carboxamide[c] => 5-[(5-phospho-1-deoxy-D-ribulos-1-ylamino)methylideneamino]-1-(5-phospho-D-ribosyl)imidazole-4-carboxamide[c]
HIS7 (Imidazole glycerol phosphate synthase hisHF):	L-glutamine[c] + 5-[(5-phospho-1-deoxy-D-ribulos-1-ylamino)methylideneamino]-1-(5-phospho-D-ribosyl)imidazole-4-carboxamide[c] => L-glutamate[c] + 5-amino-1-(5-phospho-D-ribosyl)imidazole-4-carboxamide[c] + D-erythro-1-(imidazol-4-yl)glycerol 3-phosphate[c]
HMG1 (3-hydroxy-3-methylglutaryl-coenzyme A reductase 1):	coenzyme A[c] + 2 NADP(+)[c] + (R)-mevalonate[c] <=> 2 NADPH[c] + (S)-3-hydroxy-3-methylglutaryl-CoA[c]
HMGS (Hydroxymethylglutaryl-CoA synthase):	coenzyme A[c] + (S)-3-hydroxy-3-methylglutaryl-CoA[c] <=> acetyl-CoA[c] + acetoacetyl-CoA[c]
HOM2 (Aspartate-semialdehyde dehydrogenase):	NADPH[c] + 4-phospho-L-aspartate[c] => phosphate[c] + NADP(+)[c] + L-aspartate 4-semialdehyde[c]
HOM3 (Aspartokinase):	ATP[c] + L-aspartate[c] => ADP[c] + 4-phospho-L-aspartate[c]
HOM6_1 (Homoserine dehydrogenase):	NADH[c] + L-aspartate 4-semialdehyde[c] => NAD(+)[c] + L-homoserine[c]
GLK1_1 (Glucokinase GLK1):	ATP[c] + alpha-D-glucose[c] => ADP[c] + alpha-D-glucose 6-phosphate[c]
IDH1 (Isocitrate dehydrogenase [NAD] subunit 1, mitochondrial):	isocitrate[m] + NAD(+)[m] => 2-oxoglutarate[m] + NADH[m] + CO2[m]
IDI1 (Isopentenyl-diphosphate Delta-isomerase):	isopentenyl diphosphate[c] <=> dimethylallyl diphosphate[c]
IDP1_1 (Isocitrate dehydrogenase [NADP], mitochondrial):	isocitrate[m] + NADP(+)[m] => NADPH[m] + oxalosuccinate[m]
IDP1_2 (Isocitrate dehydrogenase [NADP], mitochondrial):	oxalosuccinate[m] => 2-oxoglutarate[m] + CO2[m]
IDP2_1 (Isocitrate dehydrogenase [NADP], cytoplasmic):	NADP(+)[c] + isocitrate[c] => NADPH[c] + oxalosuccinate[c]
IDP2_2 (Isocitrate dehydrogenase [NADP], cytoplasmic):	oxalosuccinate[c] => 2-oxoglutarate[c] + CO2[c]
IFA38_3 (Microsomal beta-keto-reductase):	NADPH[c] + 3-keto-C18-CoA[c] => NADP(+)[c] + 3-hydroxy-C18-CoA[c]
ILV1 (Threonine dehydratase, mitochondrial):	L-threonine[m] => 2-oxobutanoate[m] + NH3[m]
ILV2_1 (Acetolactate synthase catalytic subunit, mitochondrial):	pyruvate[m] + 2-oxobutanoate[m] => CO2[m] + acetohydroxybutyrate[m]
ILV2_2 (Acetolactate synthase catalytic subunit, mitochondrial):	2 pyruvate[m] => CO2[m] + 2-acetolactate[m]
ILV3_1 (Dihydroxy-acid dehydratase, mitochondrial):	(R)-3-hydroxy-3-methyl-2-oxobutanoate[m] => (R)-3-methyl-2-oxobutanoate[m]
ILV3_3 (Dihydroxy-acid dehydratase, mitochondrial):	(2R,3R)-2,3-dihydroxy-3-methylpentanoate[m] => (S)-3-Methyl-2-oxopentanoate[m]
ILV5_1 (Ketol-acid reductoisomerase, mitochondrial):	NADPH[m] + 2-acetolactate[m] => NADP(+)[m] + (R)-3-hydroxy-3-methyl-2-oxobutanoate[m]
ILV5_2 (Ketol-acid reductoisomerase, mitochondrial):	NADPH[m] + acetohydroxybutyrate[m] => NADP(+)[m] + (2R,3R)-2,3-dihydroxy-3-methylpentanoate[m]
IPP1 (Inorganic pyrophosphatase):	diphosphate[c] => 2 phosphate[c]
LEU2 (3-isopropylmalate dehydrogenase):	NAD(+)[c] + 2-isopropylmalate[c] => CO2[c] + NADH[c] + 4-methyl-2-oxopentanoate[c]
LEU4 (2-isopropylmalate synthase):	acetyl-CoA[m] + (R)-3-methyl-2-oxobutanoate[m] => coenzyme A[m] + 2-isopropylmalate[m]
LSC2 (Succinyl-CoA ligase [ADP-forming] subunit beta, mitochondrial):	ATP[m] + coenzyme A[m] + succinate[m] <=> ADP[m] + phosphate[m] + succinyl-CoA[m]
LYS1 (Saccharopine dehydrogenase [NAD+, L-lysine-forming]):	NAD(+)[c] + L-saccharopine[c] <=> 2-oxoglutarate[c] + NADH[c] + L-lysine[c]
LYS12 (Homoisocitrate dehydrogenase, mitochondrial):	NAD(+)[m] + homoisocitrate[m] <=> NADH[m] + CO2[m] + 2-oxoadipate[m]
LYS2_2 (L-aminoadipate-semialdehyde dehydrogenase):	ATP[c] + NADH[c] + L-2-aminoadipate[c] => AMP[c] + diphosphate[c] + NAD(+)[c] + L-2-aminoadipate 6-semialdehyde[c]
LYS20_2 (Homocitrate synthase, cytosolic isozyme):	2-oxoglutarate[m] + acetyl-CoA[m] => coenzyme A[m] + homocitrate[m]
LYS4 (Homoaconitase, mitochondrial):	homoisocitrate[m] <=> but-1-ene-1,2,4-tricarboxylate[m]
LYS9 (Saccharopine dehydrogenase [NADP+, L-glutamate-forming]):	L-glutamate[c] + NADPH[c] + L-2-aminoadipate 6-semialdehyde[c] <=> NADP(+)[c] + L-saccharopine[c]
MDH1 (Malate dehydrogenase, mitochondrial):	NAD(+)[m] + malate[m] <=> oxaloacetate[m] + NADH[m]
MDH2 (Malate dehydrogenase, cytoplasmic):	NAD(+)[c] + malate[c] <=> oxaloacetate[c] + NADH[c]
MEP1 (Ammonium transporter MEP1):	NH3[e] <=> NH3[c]
MET16 (Phosphoadenosine phosphosulfate reductase):	3'-phospho-5'-adenylyl sulfate[c] + thioredoxin dithiol[c] => sulfite[c] + adenosine 3',5'-bisphosphate[c] + thioredoxin disulfide[c]
MET17_2 (O-acetylserine sulfhydrylase):	H2S[c] + O-acetyl-L-homoserine[c] => acetate[c] + homocysteine[c]
MET2 (Homoserine O-acetyltransferase):	acetyl-CoA[c] + L-homoserine[c] <=> coenzyme A[c] + O-acetyl-L-homoserine[c]
MET22 (3'(2'),5'-bisphosphate nucleotidase):	adenosine 3',5'-bisphosphate[c] => phosphate[c] + AMP[c]
MVD1 (Diphosphomevalonate decarboxylase):	ATP[c] + (R)-5-diphosphomevalonate[c] => ADP[c] + phosphate[c] + CO2[c] + isopentenyl diphosphate[c]
NDH1 (External NADH-ubiquinone oxidoreductase 1, mitochondrial):	ubiquinone-9[m] + NADH[c] => ubiquinol[m] + NAD(+)[c]
NTE1 (Lysophospholipase NTE1):	phosphatidylcholines[c] => acyl acids[c] + 1-acyl-sn-glycero-3-phosphocholine[c]
OAC1 (Mitochondrial oxaloacetate transport protein):	oxaloacetate[c] <=> H(+)[m] + oxaloacetate[m]
OLE1_c14 (Acyl-CoA desaturase 1):	oxygen[c] + myristoyl-CoA[c] => tetradecanoyl-9-ene-CoA[c]
OLE1_c16 (Acyl-CoA desaturase 1):	oxygen[c] + palmitoyl-CoA[c] => hexadecanoyl-9-ene-CoA[c]
OLE1_c18 (Acyl-CoA desaturase 1):	oxygen[c] + octadecanoyl-CoA[c] => octadecanoyl-9-ene-CoA[c]
ORT1 (Mitochondrial ornithine carrier protein):	H(+)[m] + L-ornithine[c] <=> L-ornithine[m]
CDC19 (Pyruvate kinase 1):	ADP[c] + phosphoenolpyruvate[c] <=> ATP[c] + pyruvate[c]
PGK1 (Phosphoglycerate kinase):	ADP[c] + 3-phospho-D-glyceroyl phosphate[c] <=> ATP[c] + 3-phospho-D-glycerate[c]
PDC1 (Pyruvate decarboxylase isozyme 1):	pyruvate[c] => CO2[c] + acetaldehyde[c]
FBA1 (Fructose-bisphosphate aldolase):	beta-D-fructofuranose 1,6-bisphosphate[c] <=> D-glyceraldehyde 3-phosphate[c] + glycerone phosphate[c]
ENO1 (Enolase 1):	2-phospho-D-glycerate[c] <=> phosphoenolpyruvate[c]
TPI1 (Triosephosphate isomerase):	glycerone phosphate[c] <=> D-glyceraldehyde 3-phosphate[c]
PGI1_1 (Glucose-6-phosphate isomerase):	alpha-D-glucose 6-phosphate[c] <=> beta-D-fructofuranose 6-phosphate[c]
PGM1_2 (Phosphoglucomutase-1):	D-glucose 1-phosphate[c] <=> alpha-D-glucose 6-phosphate[c]
PHA2 (Prephenate dehydratase):	prephenate[c] => CO2[c] + phenylpyruvate[c]
PHO84 (Inorganic phosphate transporter):	phosphate[e] <=> phosphate[c]
PIS1 (CDP-diacylglycerol--inositol 3-phosphatidyltransferase):	CDP-diacylglycerol[c] + myo-inositol[c] => 1-phosphatidyl-1D-myo-inositols[c] + CMP[c]
PMI40 (Mannose-6-phosphate isomerase):	D-mannose 6-phosphate[c] <=> beta-D-fructofuranose 6-phosphate[c]
PMT1 (Dolichyl-phosphate-mannose--protein mannosyltransferase 1):	dolichyl phosphate D-mannose[c] => dolichyl phosphate[c] + mannan[c]
PRO1 (Glutamate 5-kinase):	ATP[c] + L-glutamate[c] => ADP[c] + D-alpha-glutamyl phosphate[c]
PRO2_1 (Gamma-glutamyl phosphate reductase):	NADH[c] + D-alpha-glutamyl phosphate[c] => phosphate[c] + NAD(+)[c] + L-glutamate 5-semialdehyde[c]
PRO3_1 (Pyrroline-5-carboxylate reductase):	NADPH[c] + (S)-1-pyrroline-5-carboxylate[c] => NADP(+)[c] + L-proline[c]
PRS1 (Ribose-phosphate pyrophosphokinase 1):	ATP[c] + D-ribose 5-phosphate[c] <=> AMP[c] + 5-phospho-alpha-D-ribose 1-diphosphate[c]
PSA1 (Mannose-1-phosphate guanyltransferase):	GTP[c] + D-mannose 1-phosphate[c] => diphosphate[c] + GDP-mannose[c]
PSD2 (Phosphatidylserine decarboxylase proenzyme 2):	phosphatidylserine[c] => CO2[c] + phosphatidylethanolamines[c]
PYC1 (Pyruvate carboxylase 1):	ATP[c] + CO2[c] + pyruvate[c] => ADP[c] + phosphate[c] + oxaloacetate[c]
r_1112 (AKG transporter, mitochonrial):	2-oxoglutarate[c] + citrate[m] <=> 2-oxoglutarate[m] + citrate[c]
r1612 (metb1):	L-cysteine[c] + O-acetyl-L-homoserine[c] <=> acetate[c] + L-cystathionine[c]
RIP1 (Cytochrome b-c1 complex subunit Rieske, mitochondrial):	1.5 H(+)[m] + ubiquinol[m] + 2 ferricytochrome c[m] => ubiquinone-9[m] + 2 ferrocytochrome c[m]
RKI1 (Ribose-5-phosphate isomerase):	D-ribulose 5-phosphate[c] <=> D-ribose 5-phosphate[c]
RNR1_1 (Ribonucleoside-diphosphate reductase large chain 1):	ADP[c] + thioredoxin dithiol[c] => thioredoxin disulfide[c] + dADP[c]
RNR1_2 (Ribonucleoside-diphosphate reductase large chain 1):	GDP[c] + thioredoxin dithiol[c] => thioredoxin disulfide[c] + dGDP[c]
RNR1_4 (Ribonucleoside-diphosphate reductase large chain 1):	UDP[c] + thioredoxin dithiol[c] => thioredoxin disulfide[c] + dUDP[c]
RPE1 (Ribulose-phosphate 3-epimerase):	D-ribulose 5-phosphate[c] <=> D-xylulose 5-phosphate[c]
SAH1 (Adenosylhomocysteinase):	S-adenosyl-L-homocysteine[c] => homocysteine[c] + adenosine[c]
SAM1 (S-adenosylmethionine synthetase 1):	ATP[c] + L-methionine[c] => phosphate[c] + diphosphate[c] + S-adenosyl-L-methionine[c]
SDH3_1 (Succinate dehydrogenase [ubiquinone] cytochrome b subunit, mitochondrial):	FAD[m] + succinate[m] <=> fumarate[m] + FADH2[m]
SDH3_2 (Succinate dehydrogenase [ubiquinone] cytochrome b subunit, mitochondrial):	ubiquinone-9[m] + FADH2[m] <=> ubiquinol[m] + FAD[m]
SEC53 (Phosphomannomutase):	D-mannose 6-phosphate[c] <=> D-mannose 1-phosphate[c]
SER1_1 (Phosphoserine aminotransferase):	L-glutamate[c] + 3-phosphonooxypyruvate[c] => 2-oxoglutarate[c] + O-phosphoserine[c]
SER2 (Phosphoserine phosphatase):	O-phosphoserine[c] => phosphate[c] + L-serine[c]
SER3 (D-3-phosphoglycerate dehydrogenase 1):	NAD(+)[c] + 3-phospho-D-glycerate[c] => NADH[c] + 3-phosphonooxypyruvate[c]
SHM2 (Serine hydroxymethyltransferase, cytosolic):	tetrahydrofolate[c] + L-serine[c] <=> 5,10-methylenetetrahydrofolate[c] + glycine[c]
SLC1 (Probable 1-acyl-sn-glycerol-3-phosphate acyltransferase):	acyl CoAs[c] + acyl-sn-glycerol 3-phosphates[c] => coenzyme A[c] + phosphatidate[c]
SOL1 (Probable 6-phosphogluconolactonase 1):	6-O-phosphono-D-glucono-1,5-lactone[c] => 6-phospho-D-gluconate[c]
SUL1 (Sulfate permease 1):	sulfate[e] => sulfate[c]
TAL1 (Transaldolase):	D-glyceraldehyde 3-phosphate[c] + sedoheptulose 7-phosphate[c] <=> D-erythrose 4-phosphate[c] + beta-D-fructofuranose 6-phosphate[c]
TAZ1 (Lyso-phosphatidylcholine acyltransferase acyltransferase, yeast-specific):	acyl CoAs[c] + glycerophosphatidylcholine[c] => coenzyme A[c] + phosphatidylcholines[c]
THR1 (Homoserine kinase):	ATP[c] + L-homoserine[c] => ADP[c] + O-phospho-L-homoserine[c]
THR4_1 (Threonine synthase):	O-phospho-L-homoserine[c] => phosphate[c] + L-threonine[c]
TKL1_1 (Transketolase 1):	D-ribose 5-phosphate[c] + D-xylulose 5-phosphate[c] <=> D-glyceraldehyde 3-phosphate[c] + sedoheptulose 7-phosphate[c]
TKL1_2 (Transketolase 1):	D-erythrose 4-phosphate[c] + D-xylulose 5-phosphate[c] <=> D-glyceraldehyde 3-phosphate[c] + beta-D-fructofuranose 6-phosphate[c]
GPM1_2 (Phosphoglycerate mutase 1):	3-phospho-D-glycerate[c] <=> 2-phospho-D-glycerate[c]
TPS1 (Trehalose-6-phosphate synthase):	UDP-glucose[c] + alpha-D-glucose 6-phosphate[c] <=> UDP[c] + alpha,alpha'-trehalose 6-phosphate[c]
TPS2 (Trehalose-phosphatase):	alpha,alpha'-trehalose 6-phosphate[c] <=> phosphate[c] + alpha,alpha-trehalose[c]
TRP1 (N-(5'-phosphoribosyl)anthranilate isomerase):	N-(5-phospho-D-ribosyl)anthranilate[c] => 1-(2-carboxyphenylamino)-1-deoxy-D-ribulose 5-phosphate[c]
TRP2_1 (Anthranilate synthase component 1):	L-glutamine[c] + chorismate[c] => L-glutamate[c] + pyruvate[c] + anthranilate[c]
TRP3_2 (Indole-3-glycerol phosphate synthase):	1-(2-carboxyphenylamino)-1-deoxy-D-ribulose 5-phosphate[c] => CO2[c] + 1-(indol-3-yl)glycerol 3-phosphate[c]
TRP4 (Anthranilate phosphoribosyltransferase):	5-phospho-alpha-D-ribose 1-diphosphate[c] + anthranilate[c] => diphosphate[c] + N-(5-phospho-D-ribosyl)anthranilate[c]
TRP5 (Tryptophan synthase):	L-serine[c] + 1-(indol-3-yl)glycerol 3-phosphate[c] => L-tryptophan[c] + D-glyceraldehyde 3-phosphate[c]
TRR1 (Thioredoxin reductase 1):	NADPH[c] + thioredoxin disulfide[c] => NADP(+)[c] + thioredoxin dithiol[c]
TSC13_3 (Enoyl reductase TSC13):	NADPH[c] + trans-2-C18-CoA[c] => NADP(+)[c] + octadecanoyl-CoA[c]
TYR1 (Prephenate dehydrogenase [NADP+]):	NADP(+)[c] + prephenate[c] => 3-(4-hydroxyphenyl)pyruvate[c] + CO2[c] + NADPH[c]
Uelo_3 (Model-specific reaction, involved in the elongation of fatty acids):	3-hydroxy-C18-CoA[c] => trans-2-C18-CoA[c]
UGP1 (UTP--glucose-1-phosphate uridylyltransferase):	UTP[c] + D-glucose 1-phosphate[c] <=> diphosphate[c] + UDP-glucose[c]
URA10 (Orotate phosphoribosyltransferase 2):	5-phospho-alpha-D-ribose 1-diphosphate[c] + orotate[c] <=> diphosphate[c] + orotidine 5'-phosphate[c]
URA2_1 (Aspartate carbamoyltransferase):	L-aspartate[c] + carbamoyl phosphate[c] => phosphate[c] + N-carbamoyl-L-aspartate[c]
URA3 (Orotidine 5'-phosphate decarboxylase):	orotidine 5'-phosphate[c] => CO2[c] + UMP[c]
URA4 (Dihydroorotase):	N-carbamoyl-L-aspartate[c] <=> (S)-dihydroorotate[c]
URA7_2 (CTP synthase 1):	ATP[c] + NH3[c] + UTP[c] => ADP[c] + phosphate[c] + CTP[c]
YDR111C (Probable alanine aminotransferase):	L-glutamate[c] + pyruvate[c] <=> 2-oxoglutarate[c] + L-alanine[c]
YJR105W (Adenosine kinase):	ATP[c] + adenosine[c] => ADP[c] + AMP[c]
YML082W (O-succinylhomoserine (thiol)-lyase):	O-succinyl-L-homoserine[c] <=> NH3[c] + 2-oxobutanoate[c] + succinate[c]
ZWF1 (Glucose-6-phosphate 1-dehydrogenase):	NADP(+)[c] + alpha-D-glucose 6-phosphate[c] <=> NADPH[c] + 6-O-phosphono-D-glucono-1,5-lactone[c]
GUK1_2 (Guanylate kinase):	ATP[c] + dGMP[c] <=> ADP[c] + dGDP[c]
GUK1_3 (Guanylate kinase):	GMP[c] + dATP[c] <=> GDP[c] + dADP[c]
MET14 (Adenylyl-sulfate kinase):	ATP[c] + 5'-adenylyl sulfate[c] => ADP[c] + 3'-phospho-5'-adenylyl sulfate[c]
OPI3_1 (Methylene-fatty-acyl-phospholipid synthase):	S-adenosyl-L-methionine[c] + phosphatidyl-N-methylethanolamine[c] => S-adenosyl-L-homocysteine[c] + phosphatidyl-N-dimethylethanolamine[c]
OPI3_2 (Methylene-fatty-acyl-phospholipid synthase):	S-adenosyl-L-methionine[c] + phosphatidyl-N-dimethylethanolamine[c] => S-adenosyl-L-homocysteine[c] + phosphatidylcholines[c]
COX1 (Cytochrome c oxidase subunit 1):	6 H(+)[m] + oxygen[m] + 4 ferrocytochrome c[m] => 4 ferricytochrome c[m]
URA6_1 (Uridylate kinase):	ATP[c] + UMP[c] <=> ADP[c] + UDP[c]
URA6_3 (Uridylate kinase):	ATP[c] + dUMP[c] <=> ADP[c] + dUDP[c]
YNK1_1 (Nucleoside diphosphate kinase):	ATP[c] + UDP[c] <=> ADP[c] + UTP[c]
YNK1_2 (Nucleoside diphosphate kinase):	ATP[c] + CDP[c] <=> ADP[c] + CTP[c]
YNK1_8 (Nucleoside diphosphate kinase):	ATP[c] + GDP[c] <=> ADP[c] + GTP[c]
Pool_Acyl2 (Model-specific reaction, pools acyl-CoAs):	0.008277 lauroyl-CoA[c] + 0.019114 myristoyl-CoA[c] + 0.15423 palmitoyl-CoA[c] + 0.037532 octadecanoyl-CoA[c] + 0.60495 hexadecanoyl-9-ene-CoA[c] + 0.1619 octadecanoyl-9-ene-CoA[c] + 0.005707 tetradecanoyl-9-ene-CoA[c] + 0.00829 decanoyl-CoA[c] => acyl CoAs[c]
U109_ (Transport of O2, mitochondrial):	oxygen[c] <=> oxygen[m]
U110_ (Transport of CO2, mitochondrial):	CO2[c] <=> CO2[m]
U112_ (Transport of NH3, mitochondrial):	NH3[c] <=> NH3[m]
U128_ (Transport of L-threonine, mitochondrial):	L-threonine[m] <=> L-threonine[c]
U129_ (Transport of 2-oxoadipate, mitochondrial):	2-oxoadipate[m] => 2-oxoadipate[c]
U131_ (Transport of 2-isopropylmalate, mitochondrial):	2-isopropylmalate[c] <=> 2-isopropylmalate[m]
U133_ (Transport of pyruvate, mitochondrial):	pyruvate[c] <=> H(+)[m] + pyruvate[m]
U136_ (Transport of (R)-2-oxoisovalerate, mitochondrial):	(R)-3-methyl-2-oxobutanoate[c] <=> (R)-3-methyl-2-oxobutanoate[m]
U137b_ (Transport of 3-methyl-2-oxopentanoate, mitochondrial):	(S)-3-Methyl-2-oxopentanoate[c] <=> (S)-3-Methyl-2-oxopentanoate[m]
U18_ (Cytidylate kinase):	ATP[c] + CMP[c] <=> ADP[c] + CDP[c]
U19_ (Adenylate kinase, dAMP kinase):	ATP[c] + dAMP[c] <=> ADP[c] + dADP[c]
U214_ (ATP drain flux for constant maintanence requirements):	ATP[c] => ADP[c] + phosphate[c]
U227_ (Transport of oxygen, extracellular):	oxygen[e] <=> oxygen[c]
U228_ (Transport of carbon dioxide, extracellular):	CO2[e] <=> CO2[c]
U35_ (Ribonucleoside-triphosphate reductase):	ATP[c] + thioredoxin dithiol[c] => thioredoxin disulfide[c] + dATP[c]
U47_ (Methionine synthase):	homocysteine[c] + 5-methyltetrahydrofolate[c] => tetrahydrofolate[c] + L-methionine[c]
U49_ (2-methylcitrate dehydratase):	homocitrate[m] <=> but-1-ene-1,2,4-tricarboxylate[m]
U51_ (2-aminoadipate transaminase):	L-glutamate[c] + 2-oxoadipate[c] <=> 2-oxoglutarate[c] + L-2-aminoadipate[c]
U66_ (Spontaneous conversion):	L-glutamate 5-semialdehyde[c] <=> (S)-1-pyrroline-5-carboxylate[c]
GLCxtI (Uptake of alpha-D-glucose):	=> alpha-D-glucose[e]
NH3xtI (Uptake of NH3):	=> NH3[e]
O2xtI (Uptake of oxygen):	=> oxygen[e]
PIxtI (Uptake of phosphate):	=> phosphate[e]
SLFxtI (Uptake of sulfate):	=> sulfate[e]
BMxtO (Excretion of biomass):	biomass[e] =>
CO2xtO (Excretion of CO2):	CO2[e] =>
PDA1_2 (pyruvate dehydrogenase):	NAD(+)[m] + coenzyme A[m] + pyruvate[m] => NADH[m] + CO2[m] + acetyl-CoA[m]
A01 ():	L-cysteine[c] + O-succinyl-L-homoserine[c] <=> L-cystathionine[c] + succinate[c]
A10 (Aromatic amino acid aminotransferase 2):	L-glutamate[c] + phenylpyruvate[c] <=> 2-oxoglutarate[c] + L-phenylalanine[c]
A45 (dihydroorotate dehydrogenase):	NAD(+)[c] + (S)-dihydroorotate[c] <=> NADH[c] + orotate[c]
A61 ():	1-acyl-sn-glycero-3-phosphocholine[c] => glycerophosphatidylcholine[c] + acyl acids[c]
acyl19 (myo-inositol[c] transport):	=> myo-inositol[c]
KGD1 (Alpha-ketoglutarate dehydrogenase):	2-oxoglutarate[m] + NAD(+)[m] + coenzyme A[m] => NADH[m] + CO2[m] + succinyl-CoA[m]
U91_ (5-formyltetrahydrofolate cyclo-ligase):	ATP[c] + 10-formyltetrahydrofolate[c] => ADP[c] + phosphate[c] + 5-methyltetrahydrofolate[c]
ACO1c (Aconitate hydratase, mitochondrial):	citrate[c] <=> isocitrate[c]
CBIOMASS (Biomass production, carbon limited):	59.276 ATP[c] + 0.268 L-glutamate[c] + 0.096481 L-tyrosine[c] + 0.17152 L-aspartate[c] + 0.268 L-glutamine[c] + 0.051 AMP[c] + 0.32518 glycine[c] + 0.25728 L-valine[c] + 0.25371 L-serine[c] + 0.19653 L-threonine[c] + 0.35734 L-alanine[c] + 0.17152 L-asparagine[c] + 0.075041 L-histidine[c] + 0.17152 L-isoleucine[c] + 0.25014 L-leucine[c] + 0.050027 L-methionine[c] + 0.11435 L-phenylalanine[c] + 0.…
CLIPIDS (Model-specific reaction, used to group lipid formation for biomass production (carbon limited)):	0.005603 ergosterol[c] + 0.000812 ergosterol ester[c] + 0.001531 1-phosphatidyl-1D-myo-inositols[c] + 0.000373 phosphatidylserine[c] + 0.000697 phosphatidylethanolamines[c] + 0.002884 phosphatidylcholines[c] + 0.000781 triglycerides[c] + 3.2e-05 lanosterol[c] + 0.000114 fecosterol[c] + 9.6e-05 episterol[c] + 5.6e-05 4,4-dimethylzymosterol[c] + 1.5e-05 zymosterol[c] + 0.000125 ergosta-5,7,22,24(28…
GROWTH (Growth):	biomass[c] => biomass[e]
